# Supplementary material for: Co-Occurrence of Interleukin-6 Receptor Asp358Ala Variant and High Plasma Levels of IL-6: An Evidence of IL-6 Trans-Signaling Activation in Deep Vein Thrombosis (DVT) Patients
Source: Biomolecules. 2022 May 10;12(5):681. doi: 10.3390/biom12050681 (PMC9138210; doi:10.3390/biom12050681)
Supplement: Supplementary file 1 [file biomolecules-12-00681-s001.zip]

Archive with 1 entries (1 files):
- biomolecules-1702187-supplementary.pdf
